# Supplementary material for: NanoSafe III: A User Friendly Safety Management System for Nanomaterials in Laboratories and Small Facilities
Source: Nanomaterials (Basel). 2021 Oct 19;11(10):2768. doi: 10.3390/nano11102768 (PMC8541324; doi:10.3390/nano11102768)
Supplement: Supplementary file 1 [file nanomaterials-11-02768-s001.zip]

Archive with 1 entries (1 files):
- nanomaterials-1406604-supplementary.pdf
